# Supplementary material for: Enhanced Antitumor Efficacy of PhAc-ALGP-Dox, an Enzyme-Activated Doxorubicin Prodrug, in a Panel of THOP1-Expressing Patient-Derived Xenografts of Soft Tissue Sarcoma
Source: Biomedicines. 2022 Apr 6;10(4):862. doi: 10.3390/biomedicines10040862 (PMC9025547; doi:10.3390/biomedicines10040862)
Supplement: Supplementary file 1 [file biomedicines-10-00862-s001.zip]

Archive with 1 entries (1 files):
- biomedicines-1628987-SM-xml(1).pdf
